# Supplementary material for: Pregnancy After Laparoscopic Hysteropexy: A Systematic Review
Source: J Clin Med. 2025 Apr 17;14(8):2777. doi: 10.3390/jcm14082777 (PMC12027503; doi:10.3390/jcm14082777)
Supplement: Supplementary file 1 [file jcm-14-02777-s001.zip]

Archive with 1 entries (1 files):
- jcm-3580163-supplementary.pdf
